# Supplementary material for: The difference of transcriptome of HPV-infected patients contributes more to the occurrence of cervical cancer than the mutations of E6 and E7 genes in HPV16
Source: Medicine (Baltimore). 2024 Jan 19;103(3):e36822. doi: 10.1097/MD.0000000000036822 (PMC10798708; doi:10.1097/MD.0000000000036822)
Supplement: Supplementary file 1 [file medi-103-e36822-s001.xlsx]

## Sheet: logist
		0=No smoking 1=Smoking	0=Simple infection；1=CIN1；2=CIN2；3=CIN3; 4=CVI；5=CVII; 6=CVIII			1=HPV16 E6 Sequence detected, 0=Non-HPV16 infection	0=No mutations 1=Mutations	1=T178G, D25E; 2=T350G,L83V; 3=T178A,D25E; 4=A131C,R10R; 5=G176A,D25N; 6=T241G,A46A; 7=A442C,E113D; 8=G132T,R10L; 9=A448C,R129R	1=Sequence detected 0=No sequence was detected	0=No mutations 1=Mutations	1=A647G,N29S; 2=G666A,E35E; 3=T843C,C94C; 4=T846C.S95S; 5=T760C,L67L; 6=G663A,E34E; 7=C749T,S63F; 8=A838C,I93L; 9=A645C,L28F; 10=G653C,S31T; 11=G823T,G88stop
Number	Age	Smoking	Diagnosis	Primary diagnosis	Figo stage	E6	Sequence Results	Site of mutation	E7	Sequence Results	Site of mutation	Vascular metastasis	Lymph node metastasis
11	19	0	4	squamous cell carcinoma	IB3	1	1	1	1	1	1，3,4	0	0
15	47	0	4	adenocarcinoma	IB2	1	0		1	1	2	1	0
23	49	0	5	squamous cell carcinoma	IIA	0			0			0	0
27	47	0	4	squamous cell carcinoma	IB2	1	0		1	1	2	1	0
21	63	0	5	squamous cell carcinoma	IIB	0			0			——	——
30	39	0	4	squamous cell carcinoma	IB1	1、5	1	1	1	1	1,4	0	0
32	59	0	4	squamous cell carcinoma	IB1	1、5	0		1	1	5	1	0
40	41	0	4	squamous cell carcinoma	IB1	0			0			1	0
50	57	0	5	squamous cell carcinoma	IIA1	1	0		1	0		0	0
52	44	0	4	squamous cell carcinoma	IA1	1	1	1	1	1	1，3,4	0	0
28	54	0	4	squamous cell carcinoma	IB2	0			0			0	0
59	53	0	4	squamous cell carcinoma	IA1	0			0			0	0
60	70	1	6	squamous cell carcinoma	IIIC1	0			0			1	1
62	28	0	4	squamous cell carcinoma	IA1	1	1	1	1	1	1，4	0	0
79	54	0	6	squamous cell carcinoma	IIIC1	0			0			1	1
80	65	0	4	squamous cell carcinoma	IB2	1	1	5	1	1	5	1	1
81	37	0	6	squamous cell carcinoma	IIIC	1	1	1	1	1	1,4	1	1
82	58	0	4	squamous cell carcinoma	IB1	1	0		1	1	2	1	1
83	31	0	5	squamous cell carcinoma	IIA1	0			0			1	0
84	35	0	4	squamous cell carcinoma	IB2	1	1	1	1	0		1	0
85	40	0	4	adenocarcinomas	IB	1	1	1	1	1	1，3，4	0	0
86	58	0	4	squamous cell carcinoma	IB2	1	0		1	1	2	0	0
87	55	0	4	squamous cell carcinoma	IA1	1	0		1	0		0	0
88	39	0	5	squamous cell carcinoma	ⅡB	0			0			——	——
94	40	0	6	large cell neuroendocrine stage	IIIC	1	1	1	1	1	1,3,4	1	1
95	48	0	4	squamous cell carcinoma	I	1	0		1	0		0	0
96	58	1	4	squamous cell carcinoma	IB1	1	1	1,4	1	1	1,4	1	0
97	50	0	4	squamous cell carcinoma	IB2	1	1	2,7;A448C,R129R	1	1	9	0	0
98	31	0	4	adenocarcinomas	IB2	1	1	1	1	1	1,4,10	1	0
99	57	0	4	squamous cell carcinoma	IB1	1	1	3	1	1	2，11	0	0
100	53	0	4	squamous cell carcinoma	IB1	1	0		1	1	2	1	1
101	65	0	4	squamous cell carcinoma	IA1	1	0		1	1	2	0	0
102	44	0	6	squamous cell carcinoma	IIIC	1	1	3	1	1	1,4	1	1
103	49	0	6	squamous cell carcinoma	IIIC	1	1	1,4	1	1	2	1	1
104	27	0	4	squamous cell carcinoma	IB2	1	1	6	1	1	2	1	0
105	51	0	5	squamous cell carcinoma	ⅡB	1	1	6	1	1	1、4	——	——
106	41	0	4	adenosquamous carcinoma	IA1	1	1	2	1	0		0	0
107	50	0	4	squamous cell carcinoma	IA1	1	1	1	1	1	1,4	0	0
3	31	0	3	CIN3		1	0		1	0
4	68	0	3	CIN3		0			0
38	59	0	3	CIN3		0			0
47	35	0	3	CIN3		0			0
6	48	0	3	CIN3		1	1	1	1	1	1，4
10	31	0	2	CIN2		1	1	2	1	0
18	43	0	2	CIN2		1	0		1	0
22	35	0	2	CIN2-3		1	1	3	1	1	2
24	36	0	3	CIN3		1、5	1	1	1	1	1，3,4
25	31	0	3	CIN3		1	1	1，4	1	1	1,4
26	64	0	3	CIN3		1	0		1	0
29	42	0	2	CIN2		0			0
31	59	0	2	CIN2		0			0
34	43	0	2	CIN2-3		0			0
33	55	1	3	CIN3		1	0		1	1	1，3，4
35	29	0	3	CIN3		0			0
36	48	0	3	CIN3		0			0
37	38	0	3	CIN3		1	1	1	1	1	1，3，4
39	40	0	3	CIN3		1	1	1	1	1	1,4,8
41	42	0	2	CIN2-3		1	1	5	1	1	5
42	44	0	3	CIN3		0			0
43	51	0	3	CIN3		0			0
44	56	0	3	CIN3		1	1	1	1	0
45	32	0	2	CIN2-3		0			0
46	47	0	3	CIN3		1	1	1，4	1	1	1.4
48	44	0	3	CIN3		1	0		1	1	2
49	36	0	3	CIN3		1	1	6	1	1	2,7
51	51	0	3	CIN3		1	0		1	1	2
53	36	0	3	CIN3		1	1	1	1	1	1,4
54	38	0	2	CIN2-3		1	1	1	1	1	1，3,4
55	27	0	2	CIN2		0			0
56	48	0	3	CIN3		1	1	1；7	1	1	1,4,6
57	51	0	3	CIN3		1	1	1，8	1	1	1,4
58	34	0	2	CIN2-3		1	1	1，4	1	1	1,4
61	48	0	3	CIN3, VAIN3		1	0		1	1	2
63	55	0	2	CIN2-3		0			0
64	56	0	1	CIN1		0			0
65	34	0	2	CIN2-3		1	0		1	0
67	35	0	1	CIN1		0			0
68	37	0	2	CIN2-3		1	0		1	1	5
70	48	0	1	CIN1		0			0
71	40	0	3	CIN3		1	0		1	1	2
72	35	0	2	CIN2		0			0
73	36	0	3	CIN3		0			0
74	47	0	3	CIN3		1	1	1	1	1	1，3,4
75	39	0	1	CIN1		0			0
76	48	0	1	CIN1		0			0
77	35	0	1	CIN1		0			0
78	36	0	2	CIN2		0			0
89	28	0	1	CIN1		0			0
90	45	0	2	CIN2-3		1	1	1	1	1	1,4
91	30	0	3	CIN3		1	1	1	1	1	1,4
92	30	0	2	CIN2		1	0	0	1	1	2
93	52	0	1	CIN1		1	0	0	1	1	2
	29	0	1	Cervicitis, L/CIN1		0			0
	41	0	1	Cervicitis, L/CIN1		0			0
	26	0	1	Cervicitis, L/CIN1		1	0		1	0	0
	49	0	0	Cervicitis		0			0
	57	0	0	Cervicitis		0			0
	40	1	0	Cervicitis		1	1	1	1	1	1，4
	29	0	0	Cervicitis		1	1	1	1	1	1,4
	44	0	0	Cervicitis		1	1	1	1	0
	40	0	0	Cervicitis		0			0
	36	0	0	Cervicitis		0			0
	38	0	0	Cervicitis		0			0
	43	0	0	Cervicitis		0			0
	34	0	0	Cervicitis		0			0
	17	0	0	Cervicitis		0			0
	50	0	0	Cervicitis		0			0
	45	0	0	Cervicitis		0			0
	24	0	0	Cervicitis		1	1	2	1	1	2
	37	0	0	Cervicitis		1			0
	30	0	0	Cervicitis		0			0
	39	0	0	Cervicitis		0			0
	30	0	0	Cervicitis		0			0
	31	0	0	Cervicitis		0			0
	38	1	0	Cervicitis		0			0
	40	0	0	Cervicitis		1	0		1	1	3
	59	0	0	Cervicitis		0			0
	31	0	0	Cervicitis		0			0
	22	0	0	Cervicitis		1			0
	31	0	0	Cervicitis		0			0
